# Supplementary material for: SigsPack, a package for cancer mutational signatures
Source: BMC Bioinformatics. 2019 Sep 2;20:450. doi: 10.1186/s12859-019-3043-7 (PMC6720940; doi:10.1186/s12859-019-3043-7)
Supplement: Supplementary file 2 — Exposure estimation for synthetic data example. Exposure estimation from synthetic data. 1000 mutations have been generated at random, using frequencies from set1 (signatures 7, 13, 21, 24 & 28), and set2 (signatures 3, 5, 8, 16, & 25). A perfect reconstruction would have original exposure values very close to 0.2 for these 5 signatures, and 0 for all the others. The mutational catalogues was resampled 1000 times, and for each signature, the minimum, first quartile, median, third quartile and maximum values of exposures computed from the re-sampled data are shown. (TSV 5 kb) [file 12859_2019_3043_MOESM2_ESM.tsv]

Set	Signature	original exposure	min	1. quartile	median	3. quartile	max
set1	1	0.0074415949044934	0	5.89471679390341e-21	0.00282650783555498	0.01413729875615	0.050953909272694
set1	2	0	0	0	4.97378094682118e-19	0.000349090253358637	0.0479544373039478
set1	3	5.79562601131802e-18	0	0	2.6510717997376e-18	2.91521788289775e-17	0.00862902895519644
set1	4	0	0	0	1.20945235959426e-19	2.63409574236914e-17	0.109663583451055
set1	5	2.28134874975589e-16	0	1.90626560993526e-17	1.4767645289298e-16	3.00768244126074e-16	7.11663307781761e-16
set1	6	0	0	0	1.7195339053249e-18	1.98276712611036e-17	1.70418855855454e-16
set1	7	0.186045104104313	0.121029350550236	0.16765267934122	0.18128295011561	0.195608414983636	0.245138417734126
set1	8	2.83678540311875e-18	0	0	0	1.15517939422554e-17	0.0361081397263421
set1	9	2.02717204889931e-18	0	0	5.51580287249629e-19	1.01952047210536e-17	0.0865896388742242
set1	10	0.00131455260305223	0	0	2.78155093668156e-18	0.00705368753133054	0.0372749346874037
set1	11	7.04949577120273e-19	0	0	1.77370195267499e-19	9.86889328799537e-18	0.036642564295735
set1	12	1.14979651659578e-17	0	0	3.63869448511207e-18	4.52066625261911e-17	0.085104922521936
set1	13	0.198165678309551	0.148693111485649	0.185730784883987	0.196955039006107	0.209900046699928	0.255996415660643
set1	14	0	0	0	1.55183254390423e-19	7.21954848460944e-18	0.00971753147986805
set1	15	0	0	0	8.27229220217295e-19	1.54790966388585e-17	1.34280220870003e-16
set1	16	4.61006265424464e-17	0	0	0	3.28155536990337e-17	0.112532877620284
set1	17	0.0145491040857372	0	4.29922601902736e-18	0.0126788446058065	0.0268006824221874	0.101613693482131
set1	18	4.82921435112449e-18	0	0	3.92848437868807e-18	4.67308402548105e-17	0.0688819238865898
set1	19	0	0	0	0	2.0579683748348e-17	0.0182163822209608
set1	20	0	0	0	0	6.01541189130008e-18	0.0306104092686499
set1	21	0.193124103313787	0.0989372824300418	0.171148476523539	0.185070172776961	0.199266867734244	0.270912656567666
set1	22	2.61044647591652e-18	0	0	0	1.6176148817748e-18	0.0027720213088356
set1	23	1.0719153753156e-17	0	0	7.72856320918792e-19	1.45630895253327e-17	0.0436369352542543
set1	24	0.209783396336649	0.0822110210948442	0.183135955397077	0.198815803417332	0.214986544616526	0.285083562077543
set1	25	0	0	0	0	3.18221105614558e-17	1.93312450146919e-16
set1	26	0	0	0	4.70189219153645e-18	0.000348965707335073	0.0970708983593943
set1	27	0	0	0	0	3.51686862952457e-19	0.00498220656736087
set1	28	0.189576466342417	0.111897141321003	0.169882923628217	0.185351838811325	0.200570646942645	0.281458084986782
set1	29	0	0	0	2.18955108077158e-18	3.75628531691838e-17	0.124521531595443
set1	30	1.15155526526649e-17	0	0	4.23112473259401e-19	1.06943720175625e-17	0.0255844941467376
set2	1	9.45865726624135e-18	0	0	3.46660089296735e-19	2.08774229372426e-17	0.0567594717896109
set2	2	2.16534053923295e-19	0	0	3.67776363993307e-19	0.00128810016720142	0.0204810799065705
set2	3	0.226488165434083	0.0712683389317737	0.201002637519622	0.239171548062906	0.279622255474149	0.429600220826706
set2	4	4.66640475430335e-17	0	0	0	2.30171201598862e-17	0.0375722867449147
set2	5	0.178941259290378	0	0.0408588346593845	0.117523121319565	0.180736576921452	0.431630249392273
set2	6	2.5541812063073e-20	0	0	2.7820229422892e-18	3.36540638901031e-17	0.0687293579106885
set2	7	0	0	0	2.06895305907189e-19	3.49400893674998e-18	0.0222895722993391
set2	8	0.225930354208091	2.20497081138699e-17	0.18302577574388	0.219633582570316	0.25737344778769	0.409650187062038
set2	9	0.00913585986775653	0	0	0.0035971155804016	0.0264922510840463	0.12316567523926
set2	10	0	0	0	6.57568651287694e-19	0.00241183690527796	0.0372657479562984
set2	11	0	0	0	7.69837280256402e-19	8.03674472690331e-18	0.0324388668707449
set2	12	0	0	0	1.5131861242729e-17	0.00924349245510984	0.129218453289732
set2	13	0	0	0	3.90635054654325e-19	0.0006704028473604	0.021016974517235
set2	14	0.0012394875901661	0	0	3.45095844458881e-18	0.00428546086396722	0.0551521650387452
set2	15	0.000853907877307748	0	0	2.04441803372773e-18	0.00277987767466392	0.0547821519640539
set2	16	0.172324923672631	0	0.133409996327794	0.18548174362223	0.242606996676517	0.415758335672094
set2	17	0	0	0	3.30192238700946e-18	0.00735870440220236	0.0493373364267429
set2	18	0	0	0	1.74057757308877e-18	1.40800915020473e-17	0.0575143361541544
set2	19	2.76720196052265e-17	0	0	4.86760173763979e-18	2.39445887061071e-17	0.0275215165625164
set2	20	2.53919250214339e-18	0	0	6.70271330157182e-18	0.000718052880794251	0.0675881898653744
set2	21	3.66198768173977e-18	0	0	0	1.28495910082844e-17	0.0378170681185474
set2	22	0.00169577874210997	0	4.49363938337351e-18	0.0093758060056907	0.0242757527286612	0.0841468979974857
set2	23	2.76306751221355e-18	0	0	2.6541719500071e-19	7.41847761256584e-18	0.0218750087178226
set2	24	0	0	0	1.11780028762547e-18	1.47650791259353e-17	0.0618886080446513
set2	25	0.141813277796333	0	0.0749027328998504	0.10974545509651	0.14482718920976	0.299061552156989
set2	26	0.0199139473230559	0	7.69015961934115e-18	0.0145560806025105	0.0363299199869063	0.110480469612462
set2	27	0.00939372449800329	0	0.000522147742157717	0.00902123695767983	0.015833072831051	0.0498810502501064
set2	28	0.0122693137000849	0	1.03489131418054e-18	0.00667116251448172	0.016430373518207	0.0484997321959355
set2	29	0	0	0	2.37731923063692e-18	2.76931101468062e-17	0.0792626025250333
set2	30	2.06773022063659e-17	0	0	1.36989530101065e-18	1.75311994043709e-17	0.0450373770806553
