# Supplementary material for: SigsPack, a package for cancer mutational signatures
Source: BMC Bioinformatics. 2019 Sep 2;20:450. doi: 10.1186/s12859-019-3043-7 (PMC6720940; doi:10.1186/s12859-019-3043-7)
Supplement: Supplementary file 3 — Mutational catalogues of the 13 samples used to estimate exposure stability in presence of biological noise. There are 4 samples for patient 69, 5 for patient 80 and 4 for patient 99. All catalogues have been collected using the Agilent SureSelect XT Human All Exon V4 exome enrichment kit. (TSV 3 kb) [file 12859_2019_3043_MOESM3_ESM.tsv]

Mutation	69_1	69_2	69_4	69_5	80_1	80_2	80_3	80_4	80_5	99_1	99_2	99_3	99_4
A[C>A]A	8	6	4	5	9	6	14	13	8	11	19	11	10
A[C>A]C	5	3	5	5	2	4	3	2	6	8	5	5	3
A[C>A]G	2	2	3	1	0	3	1	0	1	0	0	0	4
A[C>A]T	6	4	4	6	4	5	5	2	4	5	6	5	5
C[C>A]A	4	3	3	3	8	6	5	6	5	2	2	3	1
C[C>A]C	2	5	1	1	6	4	4	3	4	4	8	4	6
C[C>A]G	3	2	1	1	1	1	1	2	1	2	3	1	2
C[C>A]T	1	0	0	0	5	4	9	5	5	3	2	2	2
G[C>A]A	9	7	9	7	9	7	5	7	5	5	7	1	5
G[C>A]C	0	0	2	0	3	4	0	3	4	10	12	11	9
G[C>A]G	3	2	2	3	5	4	4	2	3	1	2	1	2
G[C>A]T	5	5	6	7	5	6	8	8	8	7	1	4	4
T[C>A]A	5	8	7	6	10	9	7	6	6	8	12	12	11
T[C>A]C	7	7	6	5	7	6	9	9	6	8	6	5	6
T[C>A]G	3	3	2	3	1	0	1	1	0	1	2	0	1
T[C>A]T	9	10	7	7	8	11	9	8	7	9	8	10	8
A[C>G]A	3	2	3	3	2	3	2	2	1	4	6	5	6
A[C>G]C	3	2	3	1	1	2	2	3	0	3	4	2	3
A[C>G]G	1	1	1	1	0	1	1	2	1	3	2	0	1
A[C>G]T	1	5	4	2	1	0	2	2	2	14	11	11	10
C[C>G]A	2	0	1	0	0	2	1	0	0	5	4	4	3
C[C>G]C	3	1	1	2	2	2	1	2	1	2	3	3	2
C[C>G]G	2	3	1	3	3	0	0	1	1	3	2	1	3
C[C>G]T	7	3	5	7	5	5	5	6	6	8	7	6	7
G[C>G]A	1	3	2	2	2	4	2	2	3	3	2	2	3
G[C>G]C	3	2	2	3	2	2	2	2	2	6	2	5	1
G[C>G]G	2	1	0	2	2	3	1	1	1	2	1	2	3
G[C>G]T	4	3	5	5	0	1	2	2	0	4	5	5	5
T[C>G]A	7	7	9	6	2	2	4	2	5	9	12	8	11
T[C>G]C	0	2	2	1	2	5	1	2	2	8	14	9	13
T[C>G]G	3	3	3	2	1	2	0	1	3	1	1	1	0
T[C>G]T	4	5	5	3	5	5	8	8	6	27	31	27	29
A[C>T]A	9	7	7	8	11	11	11	12	10	7	10	11	9
A[C>T]C	10	6	7	6	4	7	4	3	3	5	4	4	2
A[C>T]G	39	40	41	41	40	45	45	44	42	91	72	86	73
A[C>T]T	6	7	7	8	7	6	7	7	5	7	7	7	4
C[C>T]A	8	10	10	10	8	5	7	5	5	10	9	10	8
C[C>T]C	15	13	13	12	8	9	10	7	10	12	11	11	12
C[C>T]G	40	42	45	44	34	37	41	38	32	53	44	59	45
C[C>T]T	19	18	21	20	11	13	14	10	11	10	12	10	12
G[C>T]A	8	8	10	9	7	4	7	4	5	12	8	10	6
G[C>T]C	8	11	8	7	8	8	7	11	13	16	11	14	12
G[C>T]G	47	44	48	47	47	44	42	40	46	80	66	84	65
G[C>T]T	8	6	7	8	6	4	7	4	4	2	11	11	5
T[C>T]A	8	11	15	9	6	4	7	3	3	14	10	12	9
T[C>T]C	8	12	15	10	9	10	10	9	11	11	6	13	9
T[C>T]G	37	34	34	33	19	19	19	18	20	26	21	26	22
T[C>T]T	11	20	15	13	13	17	11	8	11	9	18	12	14
A[T>A]A	3	0	2	1	3	5	2	1	4	4	4	4	4
A[T>A]C	2	2	1	2	1	3	1	1	5	3	4	1	1
A[T>A]G	2	2	0	0	1	1	4	1	2	1	3	4	2
A[T>A]T	2	3	2	5	3	3	2	1	2	3	2	3	2
C[T>A]A	0	1	1	0	3	3	1	1	1	2	2	1	2
C[T>A]C	1	1	3	1	4	5	4	4	2	8	7	3	5
C[T>A]G	3	2	3	4	3	4	2	1	2	0	2	1	1
C[T>A]T	2	1	1	2	3	4	3	3	3	6	7	6	6
G[T>A]A	0	0	0	0	1	1	0	0	0	2	1	1	1
G[T>A]C	2	2	2	2	2	0	2	0	0	1	1	3	1
G[T>A]G	2	3	1	2	1	1	1	2	1	4	3	4	6
G[T>A]T	2	0	0	2	1	1	2	3	0	2	2	2	1
T[T>A]A	1	2	4	1	6	5	7	6	5	11	10	10	10
T[T>A]C	1	1	2	2	2	0	2	3	1	7	4	3	4
T[T>A]G	3	2	2	3	1	0	1	1	3	2	1	2	2
T[T>A]T	2	2	2	2	6	4	3	3	4	2	3	1	2
A[T>C]A	8	8	7	7	9	8	10	6	8	5	4	5	2
A[T>C]C	7	4	3	4	6	3	3	5	6	8	9	5	5
A[T>C]G	11	11	10	10	10	8	6	10	6	7	8	9	9
A[T>C]T	5	3	4	1	11	10	6	5	9	15	9	6	11
C[T>C]A	4	3	3	3	2	3	2	2	0	3	6	3	3
C[T>C]C	7	8	5	11	8	7	3	4	5	6	10	6	9
C[T>C]G	5	5	5	6	11	9	8	7	8	4	7	12	9
C[T>C]T	3	7	3	2	4	2	6	6	3	8	4	12	8
G[T>C]A	1	1	2	2	2	2	4	3	2	5	4	6	5
G[T>C]C	2	2	4	4	5	3	5	3	7	1	2	1	1
G[T>C]G	9	11	10	13	6	2	4	7	4	8	4	9	9
G[T>C]T	2	5	4	4	0	2	2	1	3	3	5	6	4
T[T>C]A	5	5	5	4	1	2	1	3	1	7	4	6	4
T[T>C]C	5	4	1	4	8	2	4	7	5	9	10	12	9
T[T>C]G	2	3	2	3	1	1	1	1	0	2	2	3	3
T[T>C]T	4	3	4	4	8	8	10	8	10	1	2	2	2
A[T>G]A	1	5	3	3	3	1	3	1	1	1	3	2	1
A[T>G]C	1	1	0	2	0	0	0	1	2	2	5	7	4
A[T>G]G	2	3	0	4	4	6	2	2	2	1	3	5	5
A[T>G]T	1	1	1	2	1	0	2	1	1	6	5	5	4
C[T>G]A	0	1	1	2	1	1	1	1	2	4	4	4	3
C[T>G]C	1	2	1	0	2	1	2	1	1	2	1	1	3
C[T>G]G	5	3	7	6	2	4	1	5	4	5	4	2	6
C[T>G]T	4	3	4	4	1	2	1	0	0	3	4	4	2
G[T>G]A	1	1	0	1	2	2	2	2	1	4	2	3	2
G[T>G]C	3	2	2	2	2	2	0	0	1	1	1	2	2
G[T>G]G	4	6	8	5	7	6	11	7	5	9	8	7	6
G[T>G]T	1	0	1	0	1	1	1	1	1	2	3	1	5
T[T>G]A	1	1	1	1	2	2	1	1	4	6	9	5	6
T[T>G]C	2	1	3	4	4	6	5	5	7	2	5	3	3
T[T>G]G	0	1	1	0	3	2	3	3	1	4	4	2	2
T[T>G]T	5	7	7	6	1	3	2	3	3	3	5	5	5
total	539	544	550	541	520	513	517	481	486	756	734	756	688
