# Supplementary material for: SigsPack, a package for cancer mutational signatures
Source: BMC Bioinformatics. 2019 Sep 2;20:450. doi: 10.1186/s12859-019-3043-7 (PMC6720940; doi:10.1186/s12859-019-3043-7)
Supplement: Supplementary file 4 — Exposure estimation for 13 samples from 3 colon cancer patients. Exposure estimation for 13 samples from 3 colon cancer patients (4, 5 & 4 samples from patients 69, 80 & 99 resp.). The mutational catalogues was resampled 1000 times, and for each signature, the minimum, first quartile, median, third quartile and maximum values of exposures computed from the re-sampled data are shown. (TSV 34 kb) [file 12859_2019_3043_MOESM4_ESM.tsv]

Patient	Sample	Signature	original exposure	min	1. quartile	median	3. quartile	max
69	1	1	0.24692960266353	0.119949937155608	0.217423049701461	0.24607990054502	0.274878586206931	0.373710021258875
69	1	2	0.0150992232334709	0	0.000737550079147081	0.0117484848472868	0.0223901508001005	0.0797991284201238
69	1	3	0.0826077200443942	0	0.013855934846108	0.0685134849083721	0.11807008553716	0.302218492856466
69	1	4	1.44351322937374e-17	0	0	0	1.943972377923e-17	0.0276276053903116
69	1	5	0.147487662568876	0	1.2000060587589e-17	0.054483446677721	0.187522176813456	0.603985157519448
69	1	6	0	0	0	7.36732826674063e-19	2.11053429341786e-17	0.0865005760973341
69	1	7	8.24403460715044e-20	0	0	9.92367557726923e-19	0.00231517880101083	0.0643259861612105
69	1	8	0.0291165962606863	0	6.34385824497618e-18	0.0218869995723101	0.0652251741282525	0.237009306361578
69	1	9	0	0	0	5.01227851551469e-18	0.00858496580469205	0.129832079019887
69	1	10	0.0351666487218342	0	0.0185377491098635	0.0318855310271261	0.0461158465370481	0.0930293300012081
69	1	11	0.029487535077044	0	2.54648472086516e-18	0.0162229252847159	0.0391418605393245	0.115829856568401
69	1	12	0.0266204136512768	0	2.40996796411246e-17	0.0302885560647961	0.0705916037002416	0.205792777663675
69	1	13	0.013889368738666	0	0.00567087345959923	0.0145138817168366	0.0222645901571348	0.0590568576768767
69	1	14	9.91202557964072e-18	0	0	1.04640450426743e-18	9.66959635403922e-18	0.00761617745878101
69	1	15	1.2249891964454e-18	0	0	1.2576229490287e-19	8.57085950942494e-18	0.0855459422309043
69	1	16	0.268822642306871	0	0.182124182246528	0.26627637787721	0.342076172554617	0.590450266569777
69	1	17	0	0	0	1.11062351033411e-19	4.06218607555506e-18	0.0325360279231983
69	1	18	0.0100552003807573	0	3.41492988562375e-20	0.00325499459652034	0.0260565695512269	0.106783560011361
69	1	19	0.0583798887054613	0	1.62956463262965e-17	0.0365995041054559	0.0849449421520811	0.24407428845566
69	1	20	1.0111757771574e-17	0	0	1.59825770398091e-18	1.22355400889487e-17	0.0283964462513176
69	1	21	0	0	0	2.18796382633469e-18	2.3273433408778e-17	0.0132131212398735
69	1	22	3.93048343064773e-18	0	0	1.37174854260588e-19	4.30820334945377e-18	0.0262385109041478
69	1	23	0.00661986763579266	0	7.22076357075804e-19	0.00363367660708725	0.030865239265204	0.101480218594758
69	1	24	9.58337777412732e-19	0	0	8.01678735439161e-19	2.10266245758349e-17	1.74272610601453e-16
69	1	25	4.64056201009887e-19	0	0	3.59547606962815e-18	0.00503175434312959	0.106503343201924
69	1	26	4.9678103481645e-17	0	0	0	1.73747774517385e-17	0.00976650968265003
69	1	27	0	0	0	0	4.34012862923369e-19	0.0117789124753997
69	1	28	0.0195984425280225	0	0.00352455294711293	0.0179603489029382	0.030951552815611	0.0742862081960406
69	1	29	0.0101191874833171	0	0	2.51537293497648e-17	0.0207367535588218	0.108905400258747
69	1	30	1.28530320519542e-17	0	0	4.46271702969266e-18	6.56477249669546e-17	0.144755605298708
69	2	1	0.245908196199614	0.108173879266221	0.206001315732989	0.233731491850817	0.262502586878918	0.358118543227663
69	2	2	0.0477239246820657	0	0.0339725311495353	0.0450478434043944	0.0580744973765382	0.0992307365156542
69	2	3	0.089807777911525	0	1.20464145538608e-16	0.0466137334450046	0.092577733961528	0.223268397904661
69	2	4	3.98811200657276e-18	0	0	0	1.42059621865049e-17	0.0324944449969998
69	2	5	0.0116228924803379	0	0	2.32248392476547e-16	0.111603043849065	0.436672905243382
69	2	6	1.05874252165903e-18	0	0	5.03772337970502e-19	2.07516194418189e-17	0.115194910496059
69	2	7	0	0	0	1.71213305638813e-18	0.0094494456121172	0.0719483400978948
69	2	8	5.50366548220634e-18	0	1.56286439980747e-20	7.61133712261003e-17	0.0115377264419574	0.189236409760731
69	2	9	0.115108248937133	0	0.0629957307437041	0.0997767222128435	0.134900223428634	0.26309794641675
69	2	10	0.0361388164330054	0	0.0185966322201398	0.0335616422970441	0.0488358955845966	0.0938203164928768
69	2	11	0.0592939938906524	0	0.0258132048109565	0.0470895371781174	0.0683039291835702	0.144158986157583
69	2	12	0.0678465337770419	0	0.0228306793622986	0.0577728965997364	0.096726962996784	0.20780700994173
69	2	13	0.0137886486613558	0	0.00660364907597856	0.0159956765432119	0.0245348815373954	0.0629145959261906
69	2	14	0	0	0	1.419000707931e-19	8.50856527424033e-18	0.00617451972633786
69	2	15	0	0	0	5.93162728214715e-19	9.6411395547475e-18	0.0699400577881018
69	2	16	0.239289751008203	0	0.140580826872067	0.217879114074077	0.294280613200635	0.52347304721438
69	2	17	8.80216814027108e-18	0	0	2.35479402993069e-20	3.69725928989419e-18	0.0264110610337839
69	2	18	0.0150391833309164	0	5.3363041867217e-19	0.00695568676657308	0.0249772310798894	0.0875078328417803
69	2	19	0.0462036558586046	0	0.00268668629338974	0.0430723126741033	0.0822064510760023	0.214059528214989
69	2	20	2.00708982140976e-17	0	0	1.33467469913525e-18	1.03422742522254e-17	0.0286652135035906
69	2	21	0	0	0	7.20690602369802e-19	1.19278159471904e-17	0.0413765048646082
69	2	22	2.35143663039063e-18	0	0	3.6525141849058e-20	3.09216870916056e-18	0.0241337382643117
69	2	23	0	0	0	3.94229345006118e-18	2.45590057728359e-17	0.0916429938055295
69	2	24	8.38400696052412e-17	0	0	1.25633574407907e-19	2.482711322888e-17	1.57559313915144e-16
69	2	25	2.27060770263137e-18	0	0	4.25665885666129e-19	1.34215567163787e-17	0.120215100889258
69	2	26	0	0	0	0	0	2.57361326979559e-16
69	2	27	0	0	0	1.12058089450844e-20	4.88209027203598e-19	0.016303381860381
69	2	28	0.0122283768295452	0	3.90945274527997e-18	0.0152993473636395	0.0321748141770427	0.102303912191653
69	2	29	5.84526861156441e-18	0	0	1.75018283127287e-18	3.13504077645819e-17	0.0611901019252682
69	2	30	0	0	0	0	1.71193152055264e-17	0.091340944210054
69	4	1	0.238656040715791	0.112046018471036	0.213590743028779	0.240195873240287	0.268665564937782	0.354206890828577
69	4	2	0.0508220608841818	0	0.0375185904698157	0.0500782381926484	0.0635160549763716	0.119572546115749
69	4	3	0.058699432685061	0	0.00518637457072544	0.0654190055115547	0.113610576116482	0.283310875228702
69	4	4	2.65479089259491e-17	0	0	0	2.83795998690452e-17	1.92799584826486e-16
69	4	5	0.235106382353501	0	0.00428810340217574	0.132804227688822	0.245778313029575	0.530668931037617
69	4	6	4.3546641367457e-19	0	0	2.23789667220558e-19	1.98739049410558e-17	0.0917141748565876
69	4	7	0.030739086757209	0	0.00592323885648256	0.0249179073173812	0.0442374201316257	0.146198072878491
69	4	8	8.67036238624394e-18	0	0	5.64401447449123e-18	6.50586860239459e-17	0.146766081506828
69	4	9	0.0917830446157897	0	0.0485401056116992	0.0827308425276564	0.11832434266614	0.264491814227882
69	4	10	0.00940470591339119	0	2.29496688312098e-19	0.00860969780033191	0.0212724014591432	0.0701106029895352
69	4	11	0.0089644187989052	0	4.20821657598146e-19	0.00765916707200138	0.0347211436913583	0.107403440002862
69	4	12	0.0240917200440027	0	3.03613632096387e-17	0.0310732256128055	0.067724957485013	0.19337236240064
69	4	13	0.0250802975117622	0	0.0140514863437079	0.024164510392113	0.0346114693681265	0.0664108285965275
69	4	14	1.05286837218381e-18	0	0	6.85480034267495e-21	8.11911398995402e-18	0.0108481409724486
69	4	15	2.81874625517031e-18	0	0	5.11079772742355e-19	8.59125573961189e-18	0.0984060446797005
69	4	16	0.0986997286913119	0	0.0392871389265403	0.115423335443263	0.192581132085185	0.483599787780303
69	4	17	0	0	0	2.4032154741646e-19	4.03318542030054e-18	0.0173190383719339
69	4	18	0.0176311803310451	0	7.84358766458519e-19	0.0103925840872915	0.0300463260651987	0.108417079507364
69	4	19	0.0802057422323741	0	0.0286776116570308	0.0673142234616844	0.106015435383637	0.203565895600434
69	4	20	1.80714755136211e-18	0	0	1.65199080794494e-19	1.15908780648969e-17	0.032314540368194
69	4	21	0	0	0	6.94465600842321e-19	1.31958752772551e-17	0.0716701977207647
69	4	22	1.78221908119022e-18	0	0	1.17143792242235e-19	3.46598192037172e-18	0.0335459716437398
69	4	23	2.83690770732199e-18	0	0	1.29947002327508e-18	2.49051385351725e-17	0.0810032442298795
69	4	24	0	0	0	5.06785948447406e-19	1.45748927920246e-17	0.0306829909601465
69	4	25	8.84906055309381e-19	0	0	3.47089202598828e-18	0.00288582358146657	0.0979674296376268
69	4	26	0	0	0	0	1.58277663545694e-17	0.0924456916597058
69	4	27	0.00192879998442721	0	2.71469666560789e-21	0.00107202703966904	0.00676093033039164	0.0305148634381666
69	4	28	0.0281873584812468	0	0.0111710959280658	0.0265530839469705	0.0457923954821237	0.11166634771431
69	4	29	0	0	0	3.31565460842364e-18	0.00632564754575151	0.0940344913337617
69	4	30	0	0	0	2.14129880796483e-18	3.48330951002769e-17	0.124874425987914
69	5	1	0.246349834609257	0.120862874742054	0.222738408720099	0.249164068390633	0.275973475472769	0.381450605411234
69	5	2	0.0320340714448965	0	0.0155549698703458	0.0261802542801024	0.0371594649990716	0.0786341819976317
69	5	3	0.115435277333602	0	0.0595051039014058	0.113417250730552	0.164984837171457	0.326392416830005
69	5	4	0	0	0	0	1.9857986780478e-17	2.09945446079484e-16
69	5	5	0.172604150395936	0	1.52726427333251e-17	0.0549796920557836	0.184284915991693	0.555712438126966
69	5	6	4.02453372904122e-17	0	0	1.18453492479045e-18	2.57202921046041e-17	0.058319176807365
69	5	7	0.0073385397405912	0	0	0.00180332210175675	0.0198104300617682	0.0872821021379817
69	5	8	0.0540583827223687	0	2.27918459961553e-17	0.0329558147056367	0.0818136711861658	0.242243865695447
69	5	9	0.0559155455980329	0	0.0159964911005617	0.0496597706479489	0.0871813553929567	0.201383521947602
69	5	10	0.020655972165271	0	0.00538027365514456	0.0184264548661027	0.0302279030644943	0.0893757007961422
69	5	11	0.0152423154300971	0	1.01765548328072e-19	0.00226319474731517	0.0271628780484259	0.103305196786412
69	5	12	0.123742029914404	0	0.0878484684574315	0.127967892861355	0.16056033720614	0.273109303676964
69	5	13	0.0080410441305191	0	1.13379074256308e-18	0.00753925683828687	0.0163788716404677	0.0504642875765464
69	5	14	9.97633189827136e-18	0	0	6.42786754024464e-20	8.74262403265891e-18	0.0180976823856709
69	5	15	0	0	0	4.61518474062709e-19	1.07679087360898e-17	0.0703942698242257
69	5	16	0.0140872792447395	0	5.29392910841985e-18	0.0132150102178929	0.090655328911041	0.359064525603276
69	5	17	0	0	0	3.76504132131089e-19	5.44520698599858e-18	0.0225663416573622
69	5	18	0.00057539557204654	0	0	7.86085764945872e-18	0.0147414033760015	0.108747794908148
69	5	19	0.0909424052979975	0	0.0419315675976561	0.0818862343579487	0.11712959169427	0.251587394868676
69	5	20	0	0	0	1.438633155356e-19	9.51380642793287e-18	0.0380525002862252
69	5	21	0	0	0	1.00533700799024e-18	1.30901103802129e-17	0.0751393230404445
69	5	22	0	0	0	2.18687390440975e-19	5.89474837200909e-18	0.0252631490307018
69	5	23	3.16849207155224e-18	0	0	2.01980169908609e-18	2.48285258986259e-17	0.0699644233404769
69	5	24	4.49306405128378e-17	0	0	0	2.07838995298888e-17	2.10513197691605e-16
69	5	25	0	0	0	9.29662256717459e-18	0.0186283121879245	0.112854072958832
69	5	26	0	0	0	0	5.07408132603083e-18	0.0099585728056648
69	5	27	1.22740603293226e-18	0	0	2.15387669750472e-20	8.7114622173328e-19	9.81236569261792e-18
69	5	28	0.0429777564002403	0	0.0264851338043526	0.0418035132274414	0.0589913199590409	0.111677455573452
69	5	29	0	0	0	1.75060025929551e-18	2.52663552481629e-17	0.0578388768386584
69	5	30	1.09817272718284e-18	0	0	1.04825522036943e-17	0.0241051439274469	0.158424962551784
80	1	1	0.228858207450214	0.065863157596693	0.189891237073832	0.217479640507406	0.244203076467662	0.344093838147128
80	1	2	0.0139533379926806	0	0.0015173143056966	0.0101244585172841	0.0193588348072326	0.059941677451212
80	1	3	4.92036015768857e-17	0	0	1.27333812434498e-17	1.04917644127452e-16	0.164167044734654
80	1	4	8.51470719121411e-18	0	0	0	4.57043536184457e-17	0.00506612452386346
80	1	5	0.0461361696835767	0	0	5.34709704081469e-17	0.0346256439589305	0.389359368514947
80	1	6	0	0	0	8.31577065724952e-18	8.22977021977591e-17	0.0927211437434156
80	1	7	0	0	0	6.05852638613046e-19	9.95844748679629e-18	0.0575002608804954
80	1	8	0.196625727398489	0	0.140783117692821	0.183233598910976	0.222432620470715	0.324426114063628
80	1	9	0.0489628058310809	0	0.0147542814350525	0.0435080537611565	0.0704982294818374	0.179863478843738
80	1	10	0	0	0	5.02289948657519e-19	3.97135609027247e-18	0.0580078351601549
80	1	11	0.0224223804377563	0	5.08925876231439e-19	0.00545314745380483	0.0224370893826324	0.0771962725347113
80	1	12	0	0	0	1.43662020194749e-17	1.54470473884395e-16	0.133286090020773
80	1	13	0.00155439604304192	0	0	0.000250858879871751	0.00671255531803123	0.0395700688509484
80	1	14	2.39128267054303e-17	0	0	2.13449787885403e-18	1.91919778993819e-17	0.0513277061251296
80	1	15	0.00257263464361511	0	0	7.58008941337426e-18	0.017851904999388	0.100900760743595
80	1	16	0.40387306012511	0	0.322781397936532	0.39581089421227	0.453501155634145	0.643500149182761
80	1	17	0	0	0	2.57849783678229e-19	9.39625133030967e-18	6.35980982615445e-17
80	1	18	0.0172044202874554	0	2.00246333487938e-18	0.0138816493627634	0.0352426398059516	0.115562363726876
80	1	19	2.13898720981981e-17	0	0	8.91591251951095e-18	0.000521867836352827	0.137381233497593
80	1	20	0	0	0	6.96697456359715e-18	0.00867806132127738	0.0853922691289475
80	1	21	2.69449212530514e-17	0	0	6.95446386819509e-18	4.06114485103433e-17	0.0066083402394007
80	1	22	1.13392115203983e-17	0	0	1.23204716496193e-19	8.45598236347729e-18	0.00868878108633879
80	1	23	3.21179776475105e-18	0	0	0	2.24519706901675e-17	0.0319187840291891
80	1	24	0	0	0	0	1.93655925865598e-17	0.00679949203067651
80	1	25	1.53852336507124e-17	0	0	1.39129911888226e-18	2.12103536568877e-17	0.101595357308487
80	1	26	3.56956536592775e-19	0	0	1.06269046426317e-18	3.04192421910644e-17	0.0667229983942306
80	1	27	0.0178368601069791	0	0.00851077224891471	0.0160579081450851	0.0239412524853437	0.0597205777909671
80	1	28	1.33258183412031e-18	0	0	0	7.49276168213955e-18	0.00233316797638131
80	1	29	0	0	0	1.52437636809854e-20	3.68865089991117e-17	0.0441432629056193
80	1	30	0	0	0	1.46444597356247e-17	0.0126962099765751	0.138074791720843
80	2	1	0.246001814681717	0.119054640801028	0.21615875004447	0.240333730573425	0.268953060208948	0.359209448299252
80	2	2	0.0126279101027189	0	0.00259304676975527	0.0112116701050952	0.0202451377393229	0.0643587672947984
80	2	3	0.0102786477026317	0	0	7.51220570615902e-17	0.0508827789430556	0.228866477080863
80	2	4	0	0	0	0	4.02183434382411e-17	0.00165262134250953
80	2	5	0	0	0	0	1.58552280554756e-16	0.307332706766649
80	2	6	9.46859926669646e-17	0	0	5.73943332102595e-18	4.0896467279764e-17	0.0737922702780676
80	2	7	1.30697778454141e-17	0	0	7.71957258986019e-19	7.43426986518592e-18	0.0977158672225521
80	2	8	0.238611534565424	0.00228536220179221	0.160983561391138	0.203217256694125	0.244282123783843	0.461057308756181
80	2	9	0.0790128292513568	0	0.0379225196114846	0.0690776084406874	0.0996984512935159	0.204582143416772
80	2	10	0.00894945521578398	0	3.76351281127795e-19	0.00658400781393017	0.0191139313071331	0.0803426696381833
80	2	11	0.0508740913194918	0	0.0300507417012514	0.0450400824306074	0.0576867962939582	0.102998916688638
80	2	12	4.26692282844246e-17	0	0	0	4.02128659770561e-17	0.0952754258939045
80	2	13	0.00493454356634936	0	0	0.00116464295762118	0.00868779366108704	0.0399549189900807
80	2	14	4.13914662812949e-19	0	0	2.98609847925314e-19	8.34644362575191e-18	0.0491772654865107
80	2	15	0	0	0	7.69472899810084e-19	1.53255398894049e-17	0.0626466858495857
80	2	16	0.32379114742973	0.0210886245599833	0.256049591717949	0.311576940559481	0.366214004620886	0.63569242738434
80	2	17	0	0	0	0	6.43014315713887e-18	4.94669394629144e-17
80	2	18	0	0	0	3.52969144151004e-18	0.0116366085278099	0.085588880295905
80	2	19	1.36253382064651e-17	0	0	1.33439822013725e-18	2.88159082510145e-17	0.0966964360436054
80	2	20	0	0	0	8.81000072126125e-19	1.58164716654186e-17	0.0471899266044609
80	2	21	0	0	0	0	2.66372558767418e-17	2.53079512319565e-16
80	2	22	0	0	0	0	8.58043752972525e-18	0.0122725907344826
80	2	23	0	0	0	0	1.88577744946726e-17	0.0244086421347564
80	2	24	0	0	0	9.00470823174276e-19	1.97949908959808e-17	0.0170954018626809
80	2	25	1.11464218281426e-18	0	0	1.56502817886763e-17	0.0225772062413479	0.163206085936926
80	2	26	1.40885878267359e-18	0	0	0	1.89151408302002e-17	0.046499838802247
80	2	27	0.0249180261647958	0	0.015179517551167	0.0239894992358808	0.0323296715962787	0.0721668550497431
80	2	28	6.99080914406907e-18	0	0	2.74026194173026e-19	5.09719009786973e-18	0.0298270092279791
80	2	29	0	0	0	0	3.41332360021895e-17	0.0341888818955321
80	2	30	4.48070897806978e-17	0	0	0	2.99918013361154e-17	0.0609549555843048
80	3	1	0.238273447632331	0.11515799576718	0.205389399160912	0.233919956221111	0.260489864528447	0.352091184920966
80	3	2	0.0131818740608141	0	0.000963705050174374	0.00988343603803483	0.0192150430055698	0.0548154824385151
80	3	3	0.0112720742101351	0	1.77104666762659e-18	0.0135014606655103	0.0649090762875409	0.298534092111406
80	3	4	0	0	0	0	2.44366472694757e-17	0.0412490160471572
80	3	5	0.116847830545953	0	0	0.00251912927426704	0.124764926862279	0.485836104177411
80	3	6	0	0	0	1.58572525987164e-17	8.82943018033541e-17	0.117857171833538
80	3	7	0	0	0	2.2754631060324e-18	0.00881378382454111	0.0836108403133467
80	3	8	0.232730774445445	1.04610586478961e-18	0.166256707816313	0.20583204534281	0.24390902455177	0.365271511144897
80	3	9	0.0662170752240374	0	0.035409794559898	0.0654654457753382	0.0946626889331506	0.205556708528666
80	3	10	0	0	0	4.63432597479683e-19	8.02135120849775e-18	0.05223258488453
80	3	11	0.0217977170709385	0	8.81906361631661e-21	0.00368235953116311	0.0246258082977066	0.0897553547084236
80	3	12	0	0	0	1.27883505156785e-17	8.50660047513637e-17	0.114743932392161
80	3	13	0.0224242272256386	0	0.0112584222304233	0.0205736962522318	0.0296018349737365	0.065719375493508
80	3	14	0.00979476508462427	0	0	4.10534981638756e-17	0.022979166352807	0.119444020388263
80	3	15	1.31200910576593e-17	0	0	2.78749237611051e-19	1.15506866827295e-17	0.107864324534576
80	3	16	0.250863127492044	0	0.178199652707287	0.264876165958745	0.340660660435849	0.555475805464884
80	3	17	0	0	0	4.46855715619857e-19	8.12609071187765e-18	8.09579608771944e-17
80	3	18	0	0	0	3.73205341464694e-18	0.0132761265030791	0.0942324342209277
80	3	19	0.0165970870080389	0	4.54360340298784e-19	0.00809764886896451	0.0421228886648658	0.165323767496905
80	3	20	1.09180632616231e-17	0	0	2.24656987643712e-18	3.03706680335056e-17	0.105745670487144
80	3	21	1.50575985990096e-19	0	0	2.7086153481474e-19	1.42869375765175e-17	0.0579019264620995
80	3	22	0	0	0	1.24322812980519e-19	6.65797774715966e-18	0.010984924072212
80	3	23	0	0	0	3.36809849278528e-18	2.98046024449715e-17	0.0403204543949291
80	3	24	0	0	0	0	1.29121700587248e-17	2.09961216595228e-16
80	3	25	0	0	0	6.68778565621305e-19	2.1328505304172e-17	0.0701521020655857
80	3	26	0	0	0	7.60903584624223e-21	3.08031280807018e-17	0.114738949084317
80	3	27	1.89976125329525e-19	0	0	8.18532510662908e-20	0.000560692375257195	0.0276969459335108
80	3	28	0	0	0	5.45734103881343e-19	8.4054722551337e-18	0.0109515047329467
80	3	29	0	0	0	1.73740746218752e-18	3.47177444040243e-17	0.0696935029074724
80	3	30	6.54604884837246e-18	0	0	3.24446034505025e-18	4.8928664235964e-17	0.111218294648091
80	4	1	0.263598446143549	0.122224746142622	0.228895037041059	0.258373072339785	0.289318686070863	0.392564339704243
80	4	2	0	0	0	3.72194792494907e-19	3.56906140705076e-18	0.0324850917957814
80	4	3	0.1431111523788	0	0.0923274778411585	0.152028544718873	0.205738638041939	0.460579797282461
80	4	4	6.53793529938676e-17	0	0	0	2.65358200954588e-17	0.024798334211176
80	4	5	0.199389549383617	0	1.28289867570784e-16	0.110425585665329	0.234450836276841	0.579232809396291
80	4	6	0	0	0	1.43918380366349e-17	6.7375109459537e-17	0.112671289138657
80	4	7	7.08222782777168e-19	0	0	4.91800805279097e-19	7.67875277969318e-18	0.043657955099596
80	4	8	0.102687852208788	0	0.0490474504702444	0.0978234617151378	0.146868614844673	0.305065456741917
80	4	9	0.0523932276112498	0	0.0225790208874756	0.0521829584145853	0.081141172509722	0.201721717786907
80	4	10	0	0	0	5.85816996507075e-19	7.43107276759588e-18	0.0464528916830164
80	4	11	0.0116994220598959	0	0	0.00163870310238329	0.0195888516339699	0.0684211855315486
80	4	12	0.0546993337624107	0	0.0133904107245126	0.0519089689225211	0.0944010544644755	0.244174102928917
80	4	13	0.0142797303652862	0	0.00451507731778136	0.0131601608584308	0.0215408056024872	0.0602893680418621
80	4	14	4.25234891205349e-18	0	0	1.27708190323356e-18	1.48277000451344e-17	0.074981261753322
80	4	15	0	0	0	1.50767682276724e-18	2.18922470991571e-17	0.103000297031919
80	4	16	0.11845705247722	0	0.0366299399650575	0.120439010143544	0.206852674288207	0.522174682830023
80	4	17	1.04449293497238e-17	0	0	6.38836249089461e-19	7.03875261151139e-18	4.65529920955021e-17
80	4	18	0.039684233609182	0	0.0117586488622338	0.031411447780034	0.054722087939486	0.154559343831074
80	4	19	0	0	0	2.27761527450176e-18	4.1628945300288e-17	0.107731170698596
80	4	20	4.63733940253379e-18	0	0	2.81141960703103e-18	0.00106155817560631	0.104558087959788
80	4	21	1.69861479639329e-18	0	0	1.59227223112635e-18	2.39127911861943e-17	0.0437170343689068
80	4	22	0	0	0	0	1.41789199081089e-17	1.28511956057162e-16
80	4	23	7.63043944895366e-17	0	0	1.67528356841644e-18	2.63272565097639e-17	0.0425644005553352
80	4	24	0	0	0	0	1.89906017849955e-17	0.00585346281035319
80	4	25	6.40334856524451e-18	0	0	1.41368477219535e-18	3.40058343298734e-17	0.12743875388082
80	4	26	0	0	0	0	2.6834485744125e-17	0.139096186376152
80	4	27	9.1976103310016e-19	0	0	4.22312507976298e-20	4.80618634888331e-18	0.0243473345818969
80	4	28	2.99035297467728e-18	0	0	5.90270396725002e-19	7.27096918965922e-18	0.0406255654615159
80	4	29	5.82950931775132e-18	0	0	1.05028691037322e-17	0.00209917074844807	0.0958540213560509
80	4	30	1.3147940096434e-17	0	0	1.45715604670937e-18	3.59569458486401e-17	0.0974313871588382
80	5	1	0.249573289725046	0.113028573303277	0.211357135043975	0.239367951265043	0.268343864345248	0.371896770569213
80	5	2	0	0	0	2.76760194874725e-19	0.000282578357460862	0.0390316260797222
80	5	3	0	0	0	4.92469232048888e-17	0.0380637750902139	0.195203217298466
80	5	4	1.22561815283985e-17	0	0	0	4.49319525936932e-17	4.32316028330942e-16
80	5	5	5.07658363703291e-18	0	0	3.00531361060373e-17	0.007329948134394	0.394057131771069
80	5	6	6.05307685910747e-17	0	0	2.20141854303575e-17	8.44196672123882e-17	0.105139721947051
80	5	7	0	0	0	5.11195772087447e-18	0.0132649249864693	0.0818743062824838
80	5	8	0.200999622037185	0	0.132817501347061	0.171861282287319	0.210995139491971	0.371838092912617
80	5	9	0.139064117670515	0	0.0969913528848515	0.129764937705883	0.165466196425064	0.285952573123685
80	5	10	0	0	0	3.85188647775466e-19	6.30620741218159e-18	0.0552729511459567
80	5	11	0.0473512057654003	0	0.0108933749461564	0.0279383266937835	0.0444408027687629	0.109355619981952
80	5	12	0	0	0	4.76681061841449e-19	8.67913284154176e-17	0.147367092496077
80	5	13	0.0226088463643162	0	0.0113460876065284	0.0191530072473565	0.0280038771797501	0.066038030471407
80	5	14	0	0	0	2.93462158313392e-18	3.1271667509833e-17	0.102041645771072
80	5	15	0.0204450975624206	0	1.3484714898144e-18	0.0123477325570841	0.0403404294780775	0.126338119431176
80	5	16	0.314295527931869	0	0.216736061267714	0.285643262874154	0.346625423018603	0.556397747483812
80	5	17	2.11143260715603e-17	0	0	3.18545940865837e-19	1.21431109357352e-17	7.04515888586583e-17
80	5	18	2.60808996895379e-18	0	0	1.49557270950995e-18	1.27420188819083e-17	0.0773200203168299
80	5	19	0	0	0	9.850302075852e-18	6.71053980144974e-17	0.138664345027397
80	5	20	0	0	0	3.15142486776422e-19	1.52183881286405e-17	0.0707394466630857
80	5	21	6.79869645810593e-18	0	0	6.85941158576673e-19	1.70788142483449e-17	0.05348719279363
80	5	22	0	0	0	2.73493240377616e-19	5.29203798783482e-18	0.0281645145232083
80	5	23	0	0	0	2.7596908695623e-18	4.08449991457264e-17	0.0722635455384006
80	5	24	4.28490626191095e-18	0	0	0	2.34934301245966e-17	0.0197555074985515
80	5	25	0	0	0	1.13194894235577e-19	3.02700344210342e-17	0.0530481470746369
80	5	26	3.52898702030632e-18	0	0	0	3.42835959799772e-17	0.0798392007700745
80	5	27	0.00566229294324799	0	4.80392721716464e-19	0.0045638875778604	0.0108682913772152	0.0392689136801979
80	5	28	0	0	0	3.31385390587465e-19	7.35777238721967e-18	0.0298945345275068
80	5	29	1.74473407128016e-17	0	0	1.62964163443841e-18	3.35993963837366e-17	0.104093169324976
80	5	30	3.06750092549529e-17	0	0	2.11066613742034e-18	3.77762725749174e-17	0.108371325344206
99	1	1	0.351689690664399	0.242593543515088	0.323296816066263	0.34578687572172	0.369124791705669	0.449125132595103
99	1	2	0.00873583242032593	0	7.25930656005969e-19	0.00780699590459103	0.0160866836266135	0.0499032941145419
99	1	3	0.315148626648581	0.126611292061614	0.26852826084556	0.306955810787001	0.343251031273302	0.487369410107311
99	1	4	1.75437399979867e-16	0	0	3.5256954471918e-17	1.38713182470401e-16	3.89916612282673e-16
99	1	5	0	0	0	0	0	5.15471316393496e-16
99	1	6	8.21267982231355e-17	0	0	0	4.35309090170477e-17	5.02900043500871e-16
99	1	7	0	0	0	0	3.70493600596865e-18	0.0291723650154915
99	1	8	0	0	0	4.63971759332086e-18	8.89840459898618e-17	0.166534398574147
99	1	9	0.106459813081679	0	0.0793586847740453	0.105152139789582	0.130361331296408	0.218844396658896
99	1	10	0	0	0	2.8299787939807e-20	3.00196046791346e-18	0.0165031197494773
99	1	11	3.06036419649141e-18	0	0	3.61231059922689e-19	6.00417290452594e-18	0.0348215089336313
99	1	12	0	0	0	0	5.45109873297554e-17	0.0690883117504944
99	1	13	0.0645979785443093	0.017762393285543	0.0545340413910169	0.0648226239345729	0.0749539617163704	0.115025679931223
99	1	14	1.93216012954605e-17	0	0	4.04294952131096e-19	9.46568872648752e-18	0.0129700001750628
99	1	15	0	0	0	1.59389208915652e-18	0.0063144747018401	0.0870224441116162
99	1	16	0.14061536530469	0	0.0894392857236519	0.134371826591822	0.17345347773786	0.309710900303146
99	1	17	1.53720379627406e-17	0	0	0	7.74887618831962e-18	6.22620764904868e-17
99	1	18	1.86124067538647e-17	0	0	9.84496460419312e-20	9.07258498012754e-18	0.0174331246514013
99	1	19	0	0	0	0	3.06810823660712e-17	0.0279757195042005
99	1	20	1.71728804241627e-17	0	0	0	2.65241692596641e-17	2.5494575077841e-16
99	1	21	0	0	0	6.00187341368945e-19	1.82700982079934e-17	0.0543425802027901
99	1	22	0	0	0	1.27796326262058e-21	1.05914947987882e-18	0.0103159123944929
99	1	23	0	0	0	1.59458347294351e-19	9.79462413938816e-18	0.0256000154123909
99	1	24	5.3374190802337e-17	0	0	4.88754860499545e-19	2.50684434496915e-17	0.014579460914503
99	1	25	2.16875676284009e-18	0	0	6.615208536612e-18	5.82812976605025e-17	0.0360446112322185
99	1	26	1.72103991182441e-16	0	0	1.2962787676538e-17	1.27816710754916e-16	0.0704587960386104
99	1	27	0.0127526933360152	0	0.006935639467726	0.0120849209820919	0.0170518807981219	0.0453470529948234
99	1	28	0	0	0	7.61007230729396e-20	7.66823813765241e-18	0.0140621828022381
99	1	29	9.59096103221267e-17	0	0	4.88344262408775e-19	1.7648469594075e-17	0.040483312538026
99	1	30	8.0923488010042e-18	0	0	1.59588095830223e-19	1.84385380862745e-17	0.0482724768268873
99	2	1	0.267067398734912	0.165651890034792	0.237683728765289	0.260100575450615	0.282426302866899	0.376530678808776
99	2	2	0.0103682847000709	0	0.00129486498853623	0.00903217742260891	0.017505327314653	0.0592257714130639
99	2	3	0.383256876998093	0.17767342684642	0.319154285897925	0.35691594723471	0.390812840444295	0.521041752050133
99	2	4	9.76398221800648e-18	0	0	0	4.51764359415185e-17	3.82822891985258e-16
99	2	5	0	0	0	0	0	0.15340361067947
99	2	6	1.0387030726888e-16	0	0	4.27799593184027e-18	5.12209202109761e-17	0.0268570675570805
99	2	7	0	0	0	2.78491743622517e-19	6.6176937484147e-18	0.0137394902322222
99	2	8	0.00639525656919852	0	0	0.000652100760739525	0.0387962493096255	0.213607952473685
99	2	9	0.204515949030389	0.0685498464582262	0.16807807645008	0.195521928625198	0.225475155538822	0.324278170225711
99	2	10	5.69838987003767e-19	0	0	0	1.67757061801062e-18	0.0129091199522183
99	2	11	8.90583989665002e-20	0	0	1.83514180166087e-19	4.72592113810875e-18	0.0304703710789854
99	2	12	0	0	0	4.18187265881705e-18	1.06547360769912e-16	0.0847119486652424
99	2	13	0.0796580589475166	0.0386230850223944	0.0703170848903494	0.0808421229298182	0.0926249032244339	0.140995976130891
99	2	14	2.59184531720807e-17	0	0	0	2.17567072905768e-17	1.24634978881111e-16
99	2	15	0	0	0	7.12974850640077e-19	1.86695749034337e-17	0.0608495106157918
99	2	16	0.0284534689283847	0	1.06466238595835e-17	0.0136606652393994	0.0516656293809693	0.199698497003716
99	2	17	1.61121410832848e-17	0	0	0	9.37564922182972e-18	6.41759309567427e-17
99	2	18	1.67728081491119e-18	0	0	3.75280937110647e-19	2.03918848293518e-17	0.0100385522337155
99	2	19	0.0119182621185864	0	1.20783132989675e-19	0.00510350480486157	0.0223347894778352	0.115783083142381
99	2	20	4.7499349797179e-18	0	0	2.03206756757996e-19	2.37772139980459e-17	2.50671682648321e-16
99	2	21	0	0	0	8.42295711551982e-19	2.61446286579632e-17	0.0405784950835833
99	2	22	4.85906339097966e-19	0	0	6.64550832054726e-20	1.31478569517703e-18	0.0211750234366005
99	2	23	0	0	0	0	2.76263908368787e-17	0.0277432301879032
99	2	24	0	0	0	0	2.75786882307608e-17	0.00685886562669918
99	2	25	0	0	0	0	4.22434575045086e-17	0.0268790740676366
99	2	26	5.76550534339099e-20	0	0	2.9513785886456e-18	0.0021720686651119	0.0711059701374403
99	2	27	0.0083664439728488	0	0.00276931678853773	0.00757472931016359	0.0126153963580632	0.0348078206099921
99	2	28	1.13057092970271e-17	0	0	2.7613644825422e-19	5.69713707103e-18	0.022411940048555
99	2	29	3.38370485084033e-18	0	0	2.81066640352752e-18	0.00754678418803228	0.0741895535758724
99	2	30	0	0	0	2.00656940615458e-19	2.8989980281026e-17	0.0407064142478318
99	3	1	0.34749405537012	0.226449639181314	0.317059823680924	0.341792626164652	0.36571786099792	0.45532933703687
99	3	2	0.0121991312946864	0	0.00135763368585018	0.00939884376248945	0.0168116122505014	0.0489372183690306
99	3	3	0.268663207797414	0.0653941025933077	0.232500857644005	0.266983458641656	0.300733126034896	0.403799463132133
99	3	4	2.25487285222813e-17	0	0	0	4.00711211143253e-17	3.14901478117295e-16
99	3	5	0.0628399225644295	0	0	3.51007733852163e-17	0.0274574416961006	0.340633878689852
99	3	6	4.43616841865582e-17	0	0	1.44273534675763e-17	5.52045195333384e-17	0.105934879083517
99	3	7	3.92961373205729e-19	0	0	3.33263425991711e-19	5.97889357200439e-18	0.0392074667690709
99	3	8	3.64105372195669e-18	0	0	1.2206175366244e-18	3.09988229519495e-17	0.0957081156490002
99	3	9	0.175937883162845	0.0472896999928282	0.147449216241041	0.170867415101214	0.195652696191549	0.286527138443649
99	3	10	0	0	0	4.70290007334762e-20	1.76826343782987e-18	0.0250892566624648
99	3	11	0	0	0	9.39540579894871e-19	0.00179894222882844	0.0533865776318558
99	3	12	0.0450656286712794	0	3.80233962794736e-17	0.0246468684120314	0.0577582134950562	0.146576193473293
99	3	13	0.0699387930490753	0.017002636527842	0.0595931123381238	0.0698791204634394	0.0802434498508146	0.124011550743648
99	3	14	4.70003155409078e-18	0	0	0	9.47184906371728e-18	0.00698654054121567
99	3	15	0.00131704991627764	0	0	8.62164256167451e-18	0.0199628093566162	0.112239522999428
99	3	16	0	0	0	7.09746443634492e-17	0.038836201276842	0.191252988853921
99	3	17	6.49673148891334e-18	0	0	1.77837911239821e-20	3.99320485424033e-18	0.0216235977880175
99	3	18	2.32485060452184e-17	0	0	0	1.01963229253946e-17	0.0116555117255674
99	3	19	2.26830599689258e-18	0	0	3.62894106496769e-18	5.83229863712947e-17	0.0776393802280025
99	3	20	8.6256799290877e-18	0	0	0	1.29109546724117e-17	0.0171844711532099
99	3	21	5.59036602995033e-19	0	0	9.27478822688645e-18	0.0130332964293893	0.0817649029978561
99	3	22	0	0	0	1.30091928073185e-19	3.38622936664634e-18	0.0176774561341634
99	3	23	0	0	0	5.26010168496844e-19	2.01601230828973e-17	0.0267436674496901
99	3	24	0	0	0	0	1.29172868242461e-17	0.0115912015990125
99	3	25	2.56609497019993e-17	0	0	1.63194233146279e-18	3.45395949569513e-17	0.038852985823688
99	3	26	0.00980808029972696	0	0	3.755617145939e-17	0.018284870814747	0.117388395777608
99	3	27	0.00673624787414551	0	0.00183428734014099	0.00582061753162535	0.0101450822870979	0.025804324187841
99	3	28	0	0	0	4.66286999347816e-19	7.63837749335455e-18	0.0447071073613169
99	3	29	0	0	0	0	1.32345033876299e-17	0.0179150774281806
99	3	30	0	0	0	8.49162682872981e-19	3.33557262111431e-17	0.130608933815484
99	4	1	0.301851767807981	0.206490239033871	0.273601426743789	0.29932543646892	0.320582475321867	0.402227401115199
99	4	2	0.00540054931855085	0	3.51319459530562e-20	0.00275218107758192	0.0107510455300119	0.0513478641736158
99	4	3	0.350018247411627	0.191410666742945	0.299336718447504	0.335209388416973	0.368147392765203	0.51760218695807
99	4	4	0	0	0	0	4.83711940621115e-17	3.36194821616079e-16
99	4	5	0	0	0	0	3.92839612604271e-17	0.145053746449451
99	4	6	9.21605066757034e-17	0	0	2.02469539123984e-17	8.59495250866694e-17	0.00801656959171132
99	4	7	4.57374572986107e-18	0	0	2.34359703029603e-19	3.93378709432863e-18	0.03566526897466
99	4	8	4.18521786917813e-17	0	0	3.61502404159704e-18	5.90952450740664e-17	0.109182882705724
99	4	9	0.175391727369454	0.0258486966990012	0.142510434256499	0.169466890815348	0.199377928340265	0.288644959901412
99	4	10	0	0	0	4.99468963624614e-20	2.29280364601704e-18	0.0223293869622431
99	4	11	8.96304779058145e-20	0	0	3.6796034147e-19	1.40898900266715e-17	0.0414839220062412
99	4	12	0.000943032712411559	0	0	5.48681661999156e-17	0.0224851921531717	0.131647572433623
99	4	13	0.0865230050410353	0.0280222103215326	0.0759436735552504	0.087631780173266	0.0988276374839047	0.144299764334583
99	4	14	0	0	0	8.8300505880987e-20	1.33531711444327e-17	1.07171566234443e-16
99	4	15	1.57503563623414e-17	0	0	9.58223808635842e-19	1.7297291790733e-17	0.072296588284247
99	4	16	0.0437248405901778	0	1.53043463547206e-17	0.0208585909534669	0.0656622811803193	0.21892436993182
99	4	17	0	0	0	0	6.62320257197889e-18	0.00404144887581675
99	4	18	0	0	0	1.98613398024534e-20	6.31432396406134e-18	0.0287359077349222
99	4	19	0	0	0	2.66886671170306e-18	0.00173381395165478	0.0883067359963364
99	4	20	1.25947841219312e-17	0	0	5.12092904202739e-19	1.47155068388696e-17	0.0124266129306042
99	4	21	4.34525387031305e-18	0	0	2.77415232462001e-18	6.18550853489789e-17	0.069505337409687
99	4	22	7.86366197398767e-19	0	0	1.07077590747164e-19	3.39947840252225e-18	0.0269660807996812
99	4	23	0	0	0	9.89689260215089e-19	3.12119860301728e-17	0.0428821149649239
99	4	24	1.74131351334448e-17	0	0	1.11763961789947e-18	2.49739311726452e-17	2.19437192738287e-16
99	4	25	2.29227755358612e-17	0	0	4.98777447070585e-19	2.89835528213238e-17	0.0582990433887175
99	4	26	0.0232134165150148	0	0	1.22174263510067e-16	0.0240171782540361	0.0959938753601926
99	4	27	0.0129334132337476	0	0.00698861412178914	0.0120393115935818	0.0175456467966318	0.0439393456451588
99	4	28	8.45511244743074e-18	0	0	5.56268560094563e-19	9.64450429518707e-18	0.0477191974046809
99	4	29	0	0	0	1.94543661351883e-19	1.74142956398637e-17	0.0660679546779951
99	4	30	0	0	0	0	2.33791418035688e-17	0.0401291949037924
