# Supplementary material for: SigsPack, a package for cancer mutational signatures
Source: BMC Bioinformatics. 2019 Sep 2;20:450. doi: 10.1186/s12859-019-3043-7 (PMC6720940; doi:10.1186/s12859-019-3043-7)
Supplement: Supplementary file 5 — Tri-nucleotide frequencies in the human genome & exome kit. Counts of tri-nucleotides in the human genome GRCh37 (Genome) and in the regions covered by the Agilent SureSelect XT Human All Exon V4 kit (Exome). The counts aggregate the tri-nucleotide sequence shown in the Cotext column and its reverse complement. (TSV 1 kb) [file 12859_2019_3043_MOESM5_ESM.tsv]

Context	Genome	Exome
ACA	116911114	1785887
ACC	67284084	1422290
ACG	14638398	509581
ACT	93247737	1431452
ATA	119474732	1126725
ATC	77584494	1272514
ATG	107070979	1655380
ATT	145130864	1547966
CCA	107392137	2214445
CCC	76087821	2015669
CCG	16091266	868137
CCT	102738890	2186539
CTA	74622664	902910
CTC	97568510	2003385
CTG	117277776	2643091
CTT	115526756	2033027
GCA	83473503	1759231
GCC	68805706	1876148
GCG	13826965	753180
GCT	80836379	1815281
GTA	65627724	964302
GTC	54692913	1216163
GTG	87270037	1691294
GTT	84490873	1274355
TCA	113705758	1868333
TCC	90132660	1968218
TCG	13017135	506037
TCT	128172634	2149205
TTA	120101800	1229364
TTC	115182896	1995064
TTG	109863804	1635913
TTT	222476140	2496960
