# Supplementary material for: SigsPack, a package for cancer mutational signatures
Source: BMC Bioinformatics. 2019 Sep 2;20:450. doi: 10.1186/s12859-019-3043-7 (PMC6720940; doi:10.1186/s12859-019-3043-7)
Supplement: Supplementary file 6 — Tri-nucleotide frequency effect in 13 samples from 3 colon cancer patients. Exposure estimation for 13 samples from 3 colon cancer patients (4, 5 & 4 samples from patients 69, 80 & 99 resp.), after normalization of the mutational catalogue to the genome tri-nucleotides frequencies (Genome) and after normalization of the mutation signatures to the regions enriched by the Agilent SureSelect XT Human All Exon V4 kit (Exome). (TSV 14 kb) [file 12859_2019_3043_MOESM6_ESM.tsv]

Patient	Sample	Signature	Genome	Exome
69	1	1	0.24692960266353	0.341328479707822
69	1	2	0.0150992232334709	0.0156068351575557
69	1	3	0.0826077200443942	0.0976676762531052
69	1	4	1.44351322937374e-17	2.70371206220655e-18
69	1	5	0.147487662568876	0.156396550795677
69	1	6	0	1.35846979388167e-17
69	1	7	8.24403460715044e-20	0
69	1	8	0.0291165962606863	5.3800677011754e-17
69	1	9	0	0
69	1	10	0.0351666487218342	0.0614022597846215
69	1	11	0.029487535077044	0.0230532544906708
69	1	12	0.0266204136512768	0.0299007160077095
69	1	13	0.013889368738666	0.00980356864961887
69	1	14	9.91202557964072e-18	0
69	1	15	1.2249891964454e-18	0.0016514047636741
69	1	16	0.268822642306871	0.160584615877752
69	1	17	0	1.61215203746983e-18
69	1	18	0.0100552003807573	0.0178165360646464
69	1	19	0.0583798887054613	0.0731884537515027
69	1	20	1.0111757771574e-17	3.28249512574534e-18
69	1	21	0	0
69	1	22	3.93048343064773e-18	8.01528591177982e-19
69	1	23	0.00661986763579266	0
69	1	24	9.58337777412732e-19	1.17097357810178e-17
69	1	25	4.64056201009887e-19	1.01309364335475e-18
69	1	26	4.9678103481645e-17	9.51837054213963e-17
69	1	27	0	0
69	1	28	0.0195984425280225	0.0115996486956441
69	1	29	0.0101191874833171	0
69	1	30	1.28530320519542e-17	0
69	2	1	0.245908196199614	0.350134767438778
69	2	2	0.0477239246820657	0.0443064577136703
69	2	3	0.089807777911525	0.0798084230740117
69	2	4	3.98811200657276e-18	0
69	2	5	0.0116228924803379	0.0606535214106228
69	2	6	1.05874252165903e-18	8.40276427773499e-19
69	2	7	0	0.00256123760008306
69	2	8	5.50366548220634e-18	2.9895610370644e-17
69	2	9	0.115108248937133	0.0466218913524725
69	2	10	0.0361388164330054	0.0458351604361232
69	2	11	0.0592939938906524	0.0420174790148152
69	2	12	0.0678465337770419	0.0708131082827788
69	2	13	0.0137886486613558	0.0118122900392875
69	2	14	0	0
69	2	15	0	1.8370247773964e-18
69	2	16	0.239289751008203	0.162382113304914
69	2	17	8.80216814027108e-18	1.99725074969509e-18
69	2	18	0.0150391833309164	0.0197621066622618
69	2	19	0.0462036558586046	0.0549947853305425
69	2	20	2.00708982140976e-17	9.73556869287247e-18
69	2	21	0	0
69	2	22	2.35143663039063e-18	1.01130474041538e-17
69	2	23	0	0
69	2	24	8.38400696052412e-17	0
69	2	25	2.27060770263137e-18	0
69	2	26	0	2.21924438262412e-17
69	2	27	0	5.80765047726348e-19
69	2	28	0.0122283768295452	0.00829665833963847
69	2	29	5.84526861156441e-18	1.26423065519172e-17
69	2	30	0	0
69	4	1	0.238656040715791	0.342002796106386
69	4	2	0.0508220608841818	0.0455846586025774
69	4	3	0.058699432685061	0.0808698569212606
69	4	4	2.65479089259491e-17	0
69	4	5	0.235106382353501	0.235031233331066
69	4	6	4.3546641367457e-19	0
69	4	7	0.030739086757209	0.0403392189890693
69	4	8	8.67036238624394e-18	0
69	4	9	0.0917830446157897	0.0515426909631902
69	4	10	0.00940470591339119	0.021000069647201
69	4	11	0.0089644187989052	6.02288673552695e-19
69	4	12	0.0240917200440027	0.0417900181412405
69	4	13	0.0250802975117622	0.0203653228492977
69	4	14	1.05286837218381e-18	0
69	4	15	2.81874625517031e-18	0
69	4	16	0.0986997286913119	0
69	4	17	0	1.11433392686077e-17
69	4	18	0.0176311803310451	0.0222432996822558
69	4	19	0.0802057422323741	0.0781794895847554
69	4	20	1.80714755136211e-18	9.58332289514984e-18
69	4	21	0	1.48967528881305e-18
69	4	22	1.78221908119022e-18	0
69	4	23	2.83690770732199e-18	1.17212948845176e-17
69	4	24	0	0
69	4	25	8.84906055309381e-19	9.52219582424015e-19
69	4	26	0	2.77024712447506e-17
69	4	27	0.00192879998442721	0
69	4	28	0.0281873584812468	0.0210513451817006
69	4	29	0	4.44768745046272e-18
69	4	30	0	0
69	5	1	0.246349834609257	0.354080410017065
69	5	2	0.0320340714448965	0.0276354390822933
69	5	3	0.115435277333602	0.135481307071287
69	5	4	0	0
69	5	5	0.172604150395936	0.156447226610094
69	5	6	4.02453372904122e-17	0
69	5	7	0.0073385397405912	0.0167937417587667
69	5	8	0.0540583827223687	1.25942606419536e-17
69	5	9	0.0559155455980329	6.67505965333627e-18
69	5	10	0.020655972165271	0.034311314342787
69	5	11	0.0152423154300971	0
69	5	12	0.123742029914404	0.113404178742334
69	5	13	0.0080410441305191	0.00373516577289183
69	5	14	9.97633189827136e-18	4.42459706704758e-18
69	5	15	0	4.4279723839258e-19
69	5	16	0.0140872792447395	0
69	5	17	0	1.3259787522436e-18
69	5	18	0.00057539557204654	0.0142908760824578
69	5	19	0.0909424052979975	0.0887523505731271
69	5	20	0	8.58314229032668e-18
69	5	21	0	0
69	5	22	0	0
69	5	23	3.16849207155224e-18	3.63414384834659e-18
69	5	24	4.49306405128378e-17	2.92636286649157e-17
69	5	25	0	0.0172023146749998
69	5	26	0	2.04697678818327e-17
69	5	27	1.22740603293226e-18	0
69	5	28	0.0429777564002403	0.0378656752718952
69	5	29	0	0
69	5	30	1.09817272718284e-18	0
80	1	1	0.228858207450214	0.329147315305076
80	1	2	0.0139533379926806	0.0145985829676641
80	1	3	4.92036015768857e-17	0.0104899349505374
80	1	4	8.51470719121411e-18	1.72818003038408e-17
80	1	5	0.0461361696835767	0.0493332844107322
80	1	6	0	0
80	1	7	0	4.57114894121187e-20
80	1	8	0.196625727398489	0.115803525497299
80	1	9	0.0489628058310809	0.0197213827849231
80	1	10	0	7.75754727076388e-19
80	1	11	0.0224223804377563	0.00890788462041056
80	1	12	0	0.0174648916575712
80	1	13	0.00155439604304192	0.00236382395641912
80	1	14	2.39128267054303e-17	0
80	1	15	0.00257263464361511	0.0453233413421964
80	1	16	0.40387306012511	0.339435521269909
80	1	17	0	0
80	1	18	0.0172044202874554	0.0349876086528863
80	1	19	2.13898720981981e-17	2.04487723570222e-17
80	1	20	0	3.28301614467198e-18
80	1	21	2.69449212530514e-17	0
80	1	22	1.13392115203983e-17	1.8091723823351e-17
80	1	23	3.21179776475105e-18	8.36586366062842e-19
80	1	24	0	2.38965234913168e-17
80	1	25	1.53852336507124e-17	0
80	1	26	3.56956536592775e-19	3.83696776674275e-18
80	1	27	0.0178368601069791	0.0124229025843759
80	1	28	1.33258183412031e-18	0
80	1	29	0	3.92904620190525e-20
80	1	30	0	3.6395470544438e-18
80	2	1	0.246001814681717	0.371082972217593
80	2	2	0.0126279101027189	0.0136330854345659
80	2	3	0.0102786477026317	0.0659715814721392
80	2	4	0	6.62468754328677e-18
80	2	5	0	8.71281496452024e-17
80	2	6	9.46859926669646e-17	0
80	2	7	1.30697778454141e-17	0
80	2	8	0.238611534565424	0.181864402837556
80	2	9	0.0790128292513568	0.0818292774424096
80	2	10	0.00894945521578398	1.93193457936442e-19
80	2	11	0.0508740913194918	0.0450998290380312
80	2	12	4.26692282844246e-17	0
80	2	13	0.00493454356634936	0.00484499568761415
80	2	14	4.13914662812949e-19	0
80	2	15	0	0.00488757596697442
80	2	16	0.32379114742973	0.208539817001189
80	2	17	0	4.92499612378358e-18
80	2	18	0	0.00750853655583722
80	2	19	1.36253382064651e-17	3.14707887769658e-18
80	2	20	0	0
80	2	21	0	7.38146842395266e-18
80	2	22	0	1.15929111125215e-17
80	2	23	0	0
80	2	24	0	1.31008860003748e-18
80	2	25	1.11464218281426e-18	0
80	2	26	1.40885878267359e-18	1.59655995439542e-17
80	2	27	0.0249180261647958	0.01473792634609
80	2	28	6.99080914406907e-18	2.385952807641e-18
80	2	29	0	0
80	2	30	4.48070897806978e-17	0
80	3	1	0.238273447632331	0.338467032646556
80	3	2	0.0131818740608141	0.0155830242002727
80	3	3	0.0112720742101351	0.023789221384257
80	3	4	0	0
80	3	5	0.116847830545953	0.223839400493147
80	3	6	0	1.63942567459375e-17
80	3	7	0	0
80	3	8	0.232730774445445	0.179399176343724
80	3	9	0.0662170752240374	0.0479395162295096
80	3	10	0	0
80	3	11	0.0217977170709385	0.00974514063495564
80	3	12	0	0.001199492627644
80	3	13	0.0224242272256386	0.0209866814682778
80	3	14	0.00979476508462427	0.00618549844258729
80	3	15	1.31200910576593e-17	3.43200325720989e-17
80	3	16	0.250863127492044	0.0943922740547148
80	3	17	0	9.68177593351027e-18
80	3	18	0	0.00575017223192146
80	3	19	0.0165970870080389	0.0327233692424319
80	3	20	1.09180632616231e-17	5.39488635089151e-20
80	3	21	1.50575985990096e-19	6.85072713238589e-18
80	3	22	0	1.0008241348666e-17
80	3	23	0	0
80	3	24	0	0
80	3	25	0	0
80	3	26	0	0
80	3	27	1.89976125329525e-19	0
80	3	28	0	0
80	3	29	0	0
80	3	30	6.54604884837246e-18	0
80	4	1	0.263598446143549	0.381737372818341
80	4	2	0	0
80	4	3	0.1431111523788	0.135231937317037
80	4	4	6.53793529938676e-17	0
80	4	5	0.199389549383617	0.162704883029665
80	4	6	0	3.18452729422036e-17
80	4	7	7.08222782777168e-19	0
80	4	8	0.102687852208788	0.0734096389395056
80	4	9	0.0523932276112498	0.0439610703887443
80	4	10	0	5.21550500133286e-18
80	4	11	0.0116994220598959	0.0143627952435124
80	4	12	0.0546993337624107	0.0652256100845405
80	4	13	0.0142797303652862	0.014176138192219
80	4	14	4.25234891205349e-18	0
80	4	15	0	1.94177962445764e-18
80	4	16	0.11845705247722	0.0632300120566212
80	4	17	1.04449293497238e-17	0
80	4	18	0.039684233609182	0.0459605419298144
80	4	19	0	0
80	4	20	4.63733940253379e-18	0
80	4	21	1.69861479639329e-18	1.37810871539331e-18
80	4	22	0	0
80	4	23	7.63043944895366e-17	4.09037778049165e-17
80	4	24	0	1.0386477667947e-17
80	4	25	6.40334856524451e-18	1.93348092938381e-17
80	4	26	0	1.66795539678396e-18
80	4	27	9.1976103310016e-19	1.60442221969814e-19
80	4	28	2.99035297467728e-18	0
80	4	29	5.82950931775132e-18	1.41709328609095e-17
80	4	30	1.3147940096434e-17	2.9442382933674e-17
80	5	1	0.249573289725046	0.345689889870982
80	5	2	0	0
80	5	3	0	0.0410627272623831
80	5	4	1.22561815283985e-17	7.65997231970883e-17
80	5	5	5.07658363703291e-18	3.99381900164189e-18
80	5	6	6.05307685910747e-17	0
80	5	7	0	0.00761935921440995
80	5	8	0.200999622037185	0.173285912579251
80	5	9	0.139064117670515	0.0866522859523203
80	5	10	0	2.87651793435651e-19
80	5	11	0.0473512057654003	0.0439618023308469
80	5	12	0	0
80	5	13	0.0226088463643162	0.0204435607196389
80	5	14	0	1.14199084850847e-18
80	5	15	0.0204450975624206	0.0502845342762012
80	5	16	0.314295527931869	0.206289026754389
80	5	17	2.11143260715603e-17	5.93302074675142e-18
80	5	18	2.60808996895379e-18	0
80	5	19	0	0
80	5	20	0	0
80	5	21	6.79869645810593e-18	0
80	5	22	0	0
80	5	23	0	2.19506721169501e-17
80	5	24	4.28490626191095e-18	2.09062411780207e-17
80	5	25	0	4.07285821789114e-18
80	5	26	3.52898702030632e-18	0.0240430687957485
80	5	27	0.00566229294324799	0.000667832243829184
80	5	28	0	0
80	5	29	1.74473407128016e-17	5.8674722842262e-18
80	5	30	3.06750092549529e-17	0
99	1	1	0.351689690664399	0.471522483986562
99	1	2	0.00873583242032593	0.00161429767042285
99	1	3	0.315148626648581	0.258834399865319
99	1	4	1.75437399979867e-16	0
99	1	5	0	0
99	1	6	8.21267982231355e-17	0
99	1	7	0	0
99	1	8	0	0.00555683449001843
99	1	9	0.106459813081679	0.0716531773491771
99	1	10	0	0
99	1	11	3.06036419649141e-18	0
99	1	12	0	2.32313227664734e-17
99	1	13	0.0645979785443093	0.0595864363183126
99	1	14	1.93216012954605e-17	0
99	1	15	0	0.0311351851754772
99	1	16	0.14061536530469	0.0935956378188873
99	1	17	1.53720379627406e-17	1.82708278166935e-18
99	1	18	1.86124067538647e-17	1.88560872809151e-17
99	1	19	0	7.5429870067012e-17
99	1	20	1.71728804241627e-17	5.41450527467715e-17
99	1	21	0	0
99	1	22	0	0
99	1	23	0	0
99	1	24	5.3374190802337e-17	4.85250040185751e-18
99	1	25	2.16875676284009e-18	0
99	1	26	1.72103991182441e-16	9.7554977180982e-17
99	1	27	0.0127526933360152	0.00650154732582356
99	1	28	0	8.48452509215808e-18
99	1	29	9.59096103221267e-17	0
99	1	30	8.0923488010042e-18	1.8583770035107e-18
99	2	1	0.267067398734912	0.371766309547227
99	2	2	0.0103682847000709	0.000564673066854482
99	2	3	0.383256876998093	0.260947120434783
99	2	4	9.76398221800648e-18	9.86981365659919e-17
99	2	5	0	0
99	2	6	1.0387030726888e-16	0
99	2	7	0	0
99	2	8	0.00639525656919852	0.0456328858913201
99	2	9	0.204515949030389	0.127522589845753
99	2	10	5.69838987003767e-19	6.96195730744991e-19
99	2	11	8.90583989665002e-20	1.40288174831011e-18
99	2	12	0	7.98554998650985e-17
99	2	13	0.0796580589475166	0.0797203689358654
99	2	14	2.59184531720807e-17	1.96601148582495e-17
99	2	15	0	0.0258147858879482
99	2	16	0.0284534689283847	0.0710117305563677
99	2	17	1.61121410832848e-17	3.41549692855131e-17
99	2	18	1.67728081491119e-18	0
99	2	19	0.0119182621185864	0.013921826542091
99	2	20	4.7499349797179e-18	0
99	2	21	0	4.33928071978227e-17
99	2	22	4.85906339097966e-19	0
99	2	23	0	1.15666429295304e-16
99	2	24	0	0
99	2	25	0	0
99	2	26	5.76550534339099e-20	2.41916896230924e-18
99	2	27	0.0083664439728488	0.00309770929179052
99	2	28	1.13057092970271e-17	1.38566888226591e-19
99	2	29	3.38370485084033e-18	4.01107761493631e-19
99	2	30	0	0
99	3	1	0.34749405537012	0.461927105744644
99	3	2	0.0121991312946864	0.00394479036689985
99	3	3	0.268663207797414	0.198837243541372
99	3	4	2.25487285222813e-17	0
99	3	5	0.0628399225644295	0.0110460191620699
99	3	6	4.43616841865582e-17	0
99	3	7	3.92961373205729e-19	4.6102145964183e-18
99	3	8	3.64105372195669e-18	0
99	3	9	0.175937883162845	0.140025804108021
99	3	10	0	0
99	3	11	0	0
99	3	12	0.0450656286712794	0.0412838701143135
99	3	13	0.0699387930490753	0.0633895578226563
99	3	14	4.70003155409078e-18	0
99	3	15	0.00131704991627764	0.0426074859392484
99	3	16	0	0.0239487152671534
99	3	17	6.49673148891334e-18	0
99	3	18	2.32485060452184e-17	0
99	3	19	2.26830599689258e-18	1.46004877224881e-21
99	3	20	8.6256799290877e-18	0
99	3	21	5.59036602995033e-19	0
99	3	22	0	0
99	3	23	0	4.55141980906458e-17
99	3	24	0	7.07849522761353e-18
99	3	25	2.56609497019993e-17	0
99	3	26	0.00980808029972696	0.0114478786991463
99	3	27	0.00673624787414551	0.00154152923447589
99	3	28	0	0
99	3	29	0	7.28351429811292e-17
99	3	30	0	4.1953716171022e-17
99	4	1	0.301851767807981	0.419094864613592
99	4	2	0.00540054931855085	4.4009529240749e-19
99	4	3	0.350018247411627	0.247087771484004
99	4	4	0	4.39711533777616e-18
99	4	5	0	0
99	4	6	9.21605066757034e-17	0
99	4	7	4.57374572986107e-18	7.61869798066708e-18
99	4	8	4.18521786917813e-17	0
99	4	9	0.175391727369454	0.115481119986871
99	4	10	0	3.09589872038194e-18
99	4	11	8.96304779058145e-20	1.01448984284726e-18
99	4	12	0.000943032712411559	0.0228050611185484
99	4	13	0.0865230050410353	0.08005563426472
99	4	14	0	4.94920891733943e-17
99	4	15	1.57503563623414e-17	0.0205721115341032
99	4	16	0.0437248405901778	0.0855555881835172
99	4	17	0	7.73453151045349e-18
99	4	18	0	0
99	4	19	0	1.87413676064123e-18
99	4	20	1.25947841219312e-17	0
99	4	21	4.34525387031305e-18	3.26761958685048e-17
99	4	22	7.86366197398767e-19	0
99	4	23	0	0
99	4	24	1.74131351334448e-17	0
99	4	25	2.29227755358612e-17	0
99	4	26	0.0232134165150148	0.0038215966683184
99	4	27	0.0129334132337476	0.00552625214632614
99	4	28	8.45511244743074e-18	1.02574404764465e-19
99	4	29	0	5.02584081367144e-17
99	4	30	0	0
